# Supplementary material for: Giardia duodenalis in a clinically healthy population of captive zoo chimpanzees: Rapid antigen testing, diagnostic real-time PCR and faecal microbiota profiling
Source: Int J Parasitol Parasites Wildl. 2022 Mar 16;17:308–18. doi: 10.1016/j.ijppaw.2022.03.007 (PMC8943339; doi:10.1016/j.ijppaw.2022.03.007)
Supplement: Multimedia component 1 [file mmc1.xlsx]

## Sheet: S1
Date Processed	Sample	#	PARASITE	Giardia Ag test	Giardia_Antigen	Giardia PCR Result (Ct value)	Giardia PCR Result (Ct value)	Giardia_PCR	Ciliates (Troglodytella-like)	Troglodytella_SED	Ciliates (load)	Balantidium Cyst	Balantidium_SED	Other
07.03.2019	C1	1	yes	Pos	Ag_Giardia	19.38	19.1	PCR_Giardia	Pos	Troglodytella	++	Neg		Entamoeba
07.03.2019	C2	2	yes	Pos	Ag_Giardia	19.01		PCR_Giardia	Neg			Neg
07.03.2019	C3	3	yes	Neg		23.55		PCR_Giardia	Pos	Troglodytella	++	Neg		Entamoeba
07.03.2019	C4	4	yes	Pos	Ag_Giardia	26.41	26.4	PCR_Giardia	Neg			Neg
07.03.2019	C5	5		Neg					Neg			Neg
07.03.2019	C6	6	yes	Neg					Pos	Troglodytella	++	Pos	Balantidium
07.03.2019	C7	7	yes	Neg					Pos	Troglodytella	+	Pos	Balantidium	pseudoparasite tapeworm
07.03.2019	C8	8	yes	Neg					Pos	Troglodytella	+++	Pos	Balantidium
07.03.2019	C9	9	yes	Neg					Pos	Troglodytella	+++	Pos	Balantidium
07.03.2019	C10	10	yes	Neg					Pos	Troglodytella	+++	Neg
07.03.2019	C11	11	yes	Neg					Pos	Troglodytella	++	Neg		Entamoeba
07.03.2019	C12	12	yes	Pos	Ag_Giardia	22.74		PCR_Giardia	Pos	Troglodytella	++	Neg
07.03.2019	C13	13	yes	Pos	Ag_Giardia	20.88	20.53	PCR_Giardia	Pos	Troglodytella	+	Neg
07.03.2019	C14	14		Neg					Neg			Neg
07.03.2019	C15	15	yes	Pos	Ag_Giardia	20.42	19.92	PCR_Giardia	Pos	Troglodytella	+	Pos	Balantidium
07.03.2019	C16	16	yes	Pos	Ag_Giardia	22.18		PCR_Giardia	Neg			Neg
07.03.2019	C17	17	yes	Pos	Ag_Giardia	24.24		PCR_Giardia	Neg			Pos	Balantidium
07.03.2019	C18	18	yes	Pos	Ag_Giardia	19.92		PCR_Giardia	Neg			Neg
07.03.2019	C19	19	yes	Neg					Pos	Troglodytella	+	Neg
07.03.2019	C20	20	yes	Neg		26.01		PCR_Giardia	Pos	Troglodytella	+	Neg
07.03.2019	C21	21	yes	Pos	Ag_Giardia	30.28		PCR_Giardia	Neg			Neg
07.03.2019	C22	22	yes	Pos	Ag_Giardia	22.32		PCR_Giardia	Neg			Neg
07.03.2019	C23	23		Neg					Neg			Neg
07.03.2019	C24	24	yes	Pos	Ag_Giardia	21.98		PCR_Giardia	Neg			Pos	Balantidium
07.03.2019	C25	25	yes	Neg					Neg			Pos	Balantidium
07.03.2019	C26	26	yes	Pos	Ag_Giardia				Pos	Troglodytella	+	Neg
